# Supplementary material for: Cause-Specific Mortality in Patients Hospitalized for Myocarditis from 2004 to 2021: A Retrospective Statewide Population-Linkage Study
Source: J Clin Med. 2025 Jun 10;14(12):4089. doi: 10.3390/jcm14124089 (PMC12194032; doi:10.3390/jcm14124089)
Supplement: Supplementary file 1 [file jcm-14-04089-s001.zip]

Archive with 1 entries (1 files):
- jcm-3664865-supplementary.pdf
